# Supplementary material for: Termite mound architecture regulates nest temperature and correlates with species identities of symbiotic fungi
Source: PeerJ. 2019 Jan 16;6:e6237. doi: 10.7717/peerj.6237 (PMC6339472; doi:10.7717/peerj.6237)
Supplement: Supplemental Information 8 [file peerj-07-6237-s008.fasta]

>Colony_K1_Termitomyces_C
TCGGTTTGAGGACTTGCTGYGCTGTAAAAAGTCAGCTTTTCCTTGCATTT
CCGGTCTATGTATTCTTATATACCCCGTAATCAAATGTAACAGAATGCTT
GTTATTGGCCTTTAGTGCCTTTAATCAGAAATACAACTTTCAGCAACGGA
TCTCTTGGCTCTCGCATCGATGAAGAACGCAGCGAAATGCGATAAGTAAT
GTGAATTGCAGAATTCAGTGAATCATCGAATCTTTGAACGCACCTTGCGC
TCCTTGGTATTCCGAGGAGCATGCCTGTTTGAGTGTCATTAAATTCTCAA
CCTACCCAGTTTTKATTGGGATAGTCTTGGACGTGGGGGCTGCGGGCTTC
ACAGAAGTCGGCTCTCCTTAAATGTATTAGTGGGACCTTTTGTTGACTTG
TTCCTAGTGTGATAATTATCTACACTGYGGGCATTCAGCGATTTATATAA
TGGGTTTCGCTKCTAACTCAATCCTGGCCTAACCCCCAGGACATTTGACA
ATT
>Colony_S1_Termitomyces_C
TCGGTTTGAGGACTTGCTGCGCTGTAAAAAGTCAGCTTTTCCTTGCATTT
CCGGTCTATGTATTCTTATATACCCCGTAATCAAATGTAACAGAATGCTT
GTTATTGGCCTTTAGTGCCTTTAATCAGAAATACAACTTTCAGCAACGGA
TCTCTTGGCTCTCGCATCGATGAAGAACGCAGCGAAATGCGATAAGTAAT
GTGAATTGCAGAATTCAGTGAATCATCGAATCTTTGAACGCACCTTGCGC
TCCTTGGTATTCCGAGGAGCATGCCTGTTTGAGTGTCATTAAATTCTCAA
CCTACCCAGTTTTTATTGGGATAGTCTTGGACGTGGGGGCTGCGGGCTTC
ACAGAAGTCGGCTCTCCTTAAATGTATTAGTGGGACCTTTTGTTGACTTG
TTCCTAGTGTGATAATTATCTACACTGCGGGCATTCAGCGATTTATATAA
TGGGTTTCGCTTCTAACTCAATCCTGGCCTAACCCCCAGGACATTTGACA
ATT
>Colony_S5_Termitomyces_C
TCGGTTTGAGGACTTGCTGCGCTGTAAAAAGTCAGCTTTTCCTTGCATTT
CCGGTCTATGTATTCTTATATACCCCGTAATCAAATGTAACAGAATGCTT
GTTATTGGCCTTTAGTGCCTTTAATCAGAAATACAACTTTCAGCAACGGA
TCTCTTGGCTCTCGCATCGATGAAGAACGCAGCGAAATGCGATAAGTAAT
GTGAATTGCAGAATTCAGTGAATCATCGAATCTTTGAACGCACCTTGCGC
TCCTTGGTATTCCGAGGAGCATGCCTGTTTGAGTGTCATTAAATTCTCAA
CCTACCCAGTTTTTATTGGGATAGTCTTGGACGTGGGRGCTGCGGGCTTC
ACAGAAGTCGGCTCTCCTTAAATGTATTAGTGGGACCTTTTGTTGACTTG
TTCCTAGTGTGATAATTATCTACACTGCGGGCATTCAGCGATTTATATAA
TGGGTTTCGCTTCTAACTCAATCCTGGCCTAACCCCCAGGACATTGACAA
TT
>Colony_TL01_Termitomyces_A
TCGGTTTGAGGACTGCTGCGCTGGTGCTTTAATATCAGTACAGGCCAGCT
TTCCTTACATTTCCTGTCTACGTTTCCTATATATACCCCATAATGAATGT
ATTRGAATGTTTGTTATTGGCCTTCAGTGCCTTTAATCAAAAATACAACT
TTCAGCAACGGATCTCTTGGCTCTCGCATCGATGAAGAACGCAGCGAAAT
GCGATAAGTAATGTGAATTGCAGAATTCAGTGAATCATCGAATCTTTGAA
CGCACCTTGCGCTCCTTGGTATTCCGAGGAGCATGCCTGTTTGAGTGTCA
TTRAATTCTCAACCTATCTAGCTTTTGCGAAGGTAGGCTTGGATGTGGGG
GTTTGCGGGCTTTTACAAAAGTCGGCTCTCCTTAAATGCATTAGTGGGAC
CTTTTGTTGGCTTGTTCCTAGTGTGATAATTATCTACACTGTGAGCGGTC
GGCGATTTTAATGGGTCTTGCTTCCAACCTGTTCCTACTTCAGGACGCTT
GACAATT
>Colony_TL05_Termitomyces_C
TCGGTTTGAGGACTTGCTGCGCTGTAAAAAGTCAGCTTTTCCTTGCATTT
CCGGTCTATGTATTCTTATATACCCCGTAATCAAATGTAACAGAATGCTT
GTTATTGGCCTTTAGTGCCTTTAATCAGAAATACAACTTTCAGCAACGGA
TCTCTTGGCTCTCGCATCGATGAAGAACGCAGCGAAATGCGATAAGTAAT
GTGAATTGCAGAATTCAGTGAATCATCGAATCTTTGAACGCACCTTGCGC
TCCTTGGTATTCCGAGGAGCATGCCTGTTTGAGTGTCATTAAATTCTCAA
CCTACCCAGTTTTTATTGGGATAGTCTTGGACGTGGGGGCTGCGGGCTTC
ACAGAAGTCGGCTCTCCTTAAATGTATTAGTGGGACCTTTTGTTGACTTG
TTCCTAGTGTGATAATTATCTACACTGCGGGCATTCAGCGATTTATATAA
TGGGTTTCGCTTCTAACTCAATCCTGGCCTAACCCCCAGGACATTTGACA
ATT
>Colony_TL09_Termitomyces_C
TCGGTTTGAGGACTTGCTGCGCTGTAAAAAGTCAGCTTTTCCTTGCATTT
CCGGTCTATGTATTCTTATATACCCCGTAATCAAATGTAACAGAATGCTT
GTTATTGGCCTTTAGTGCCTTTAATCAGAAATACAACTTTCAGCAACGGA
TCTCTTGGCTCTCGCATCGATGAAGAACGCAGCGAAATGCGATAAGTAAT
GTGAATTGCAGAATTCAGTGAATCATCGAATCTTTGAACGCACCTTGCGC
TCCTTGGTATTCCGAGGAGCATGCCTGTTTGAGTGTCATTAAATTCTCAA
CCTACCCAGTTTTTATTGGGATAGTCTTGGAYGTGGGAGCTGCGGGCTTC
ACAGAAGTCGGCTCTCCTTAAATGTATTAGTGGGACCTTTTGTTGACTTG
TTCCTAGTGTGATAATTATCTACACTGCGGGCATTCAGCGATTTATATAA
TGGGTTTCGCTTCTAACTCAATCCTGGCCTAACCCCCAGGACATTGACAA
TT
>Colony_TL11_Termitomcyes_A
TCGGTTTGAGGACTGCTGCGCTGGTGCTTTAATATCAGTACAGGCCAGCT
TTCCTTACATTTCCTGTCTACGTTTCCTATATATACCCCATAATGAATGT
ATTAGAATGTTTGTTATTGGCCTTCAGTGCCTTTAATCAAAAATACAACT
TTCAGCAACGGATCTCTTGGCTCTCGCATCGATGAAGAACGCAGCGAAAT
GCGATAAGTAATGTGAATTGCAGAATTCAGTGAATCATCGAATCTTTGAA
CGCACCTTGCGCTCCTTGGTATTCCGAGGAGCATGCCTGTTTGAGTGTCA
TTAAATTCTCAACCTATCTAGCTTTTGCGAAGGTAGGCTTGGATGTGGGG
GTTTGCGGGCTTTTACAAAAGTCGGCTCTCCTTAAATGCATTAGTGGGAC
CTTTTGTTGGCTTGTTCCTAGTGTGATAATTATCTACACTGTGAGCGGTC
GGCGATTTTAATGGGTCTTGCTTCCAACCTGTTCCTACTTCAGGACGCTT
GACAATT
>Colony_TL12_Termitomyces_C
TCGGTTTGAGGACTTGCTGCGCTGTAAAAAGTCAGCTTTTCCTTGCATTT
CCGGTCTATGTATTCTTATATACCCCGTAATCAAATGTAACAGAATGCTT
GTTATTGGCCTTTAGTGCCTTTAATCAGAAATACAACTTTCAGCAACGGA
TCTCTTGGCTCTCGCATCGATGAAGAACGCAGCGAAATGCGATAAGTAAT
GTGAATTGCAGAATTCAGTGAATCATCGAATCTTTGAACGCACCTTGCGC
TCCTTGGTATTCCGAGGAGCATGCCTGTTTGAGTGTCATTAAATTCTCAA
CCTACCCAGTTTTTATTGGGATAGTCTTGGACGTGGGGGCTGCGGGCTTC
ACAGAAGTCGGCTCTCCTTAAATGTATTAGTGGGACCTTTTGTTGACTTG
TTCCTAGTGTGATAATTATCTACACTGCGGGCATTCAGCGATTTATATAA
TGGGTTTCGCTTCTAACTCAATCCTGGCCTAACCCCCAGGACATTGACAA
TT
>Colony_TL14_Termitomyces_C
TCGGTTTGAGGACTTGCTGYGCTGTAAAAAGTCAGCTTTTCCTTGCATTT
CCGGTCTATGTATTCTTATATACCCCGTAATCAAATGTAACAGAATGCTT
GTTATTGGCCTTTAGTGCCTTTAATCAGAAATACAACTTTCAGCAACGGA
TCTCTTGGCTCTCGCATCGATGAAGAACGCAGCGAAATGCGATAAGTAAT
GTGAATTGCAGAATTCAGTGAATCATCGAATCTTTGAACGCACCTTGCGC
TCCTTGGTATTCCGAGGAGCATGCCTGTTTGAGTGTCATTAAATTCTCAA
CCTACCCAGTTTTTATTGGGATAGTCTTGGACGTGGGGGCTGCGGGCTTC
ACAGAAGTCGGCTCTCCTTAAATGTATTAGTGGGACCTTTTGTTGACTTG
TTCCTAGTGTGATAATTATCTACACTGCGGGCATTCAGCGATTTATATAA
TGGGTTTCGCTTCTAACTCAATCCTGGCCTAACCCCCAGGACATTGACAA
TT
>Colony_TL15_Termitomyces_C
TCGGTTTGAGGACTTGCTGCGCTGTAAAAAGTCAGCTTTTCCTTGCATTT
CCGGTCTATGTATTCTTATATACCCCGTAATCAAATGTAACAGAATGCTT
GTTATTGGCCTTTAGTGCCTTTAATCAGAAATACAACTTTCAGCAACGGA
TCTCTTGGCTCTCGCATCGATGAAGAACGCAGCGAAATGCGATAAGTAAT
GTGAATTGCAGAATTCAGTGAATCATCGAATCTTTGAACGCACCTTGCGC
TCCTTGGTATTCCGAGGAGCATGCCTGTTTGAGTGTCATTAAATTCTCAA
CCTACCCAGTTTTTATTGGGATAGTCTTGGACGTGGGGGCTGCGGGCTTC
ACAGAAGTCGGCTCTCCTTAAATGTATTAGTGGGACCTTTTGTTGACTTG
TTCCTAGTGTGATAATTATCTACACTGCGGGCATTCAGCGATTTATATAA
TGGGTTTCGCTTCTAACTCAATCCTGGCCTAACCCCCAGGACATTGACAA
TT
>Colony_TL16_Termitomyces_C
TTTGAGGACTTGCTGCGCTGTAAAAAGTCAGCTTTTCCTTGCATTTCCGG
TCTATGTATTCTTATATACCCCGTAATCAAATGTAACAGAATGCTTGTTA
TTGGCCTTTAGTGCCTTTAATCAGAAATACAACTTTCAGCAACGGATCTC
TTGGCTCTCGCATCGATGAAGAACGCAGCGAAATGCGATAAGTAATGTGA
ATTGCAGAATTCAGTGAATCATCGAATCTTTGAACGCACCTTGCGCTCCT
TGGTATTCCGAGGAGCATGCCTGTTTGAGTGTCATTAAATTCTCAACCTA
CCCAGTTTTTATTGGGATAGTCTTGGACGTGGGGGCTGCGGGCTTCACAG
AAGTCGGCTCTCCTTAAATGTATTAGTGGGACCTTTTGTTGACTTGTTCC
TAGTGTGATAATTATCTACACTGCGGGCATTCAGCGATTTATATAATGGG
TTTCGCTTCTAACTCAATCCTGGCCTAACCCCCAGGACATTGA
>Colony_TL18_Termitomyces_A
TCGGTTTGAGGACTGCTGCGCTGGTGCTTTAATATCAGTACAGGCCAGCT
TTCCTTACATTTCCTGTCTACGTTTCCTATATATACCCCATAATGAATGT
ATTAGAATGTTTGTTATTGGCCTTCAGTGCCTTTAATCAAAAATACAACT
TTCAGCAACGGATCTCTTGGCTCTCGCATCGATGAAGAACGCAGCGAAAT
GCGATAAGTAATGTGAATTGCAGAATTCAGTGAATCATCGAATCTTTGAA
CGCACCTTGCGCTCCTTGGTATTCCGAGGAGCATGCCTGTTTGAGTGTCA
TTAAATTCTCAACCTATCTAGCTTTTGCGAAGGTAGGCTTGGATGTGGGG
GTTTGCGGGCTTTTACAAAAGTCGGCTCTCCTTAAATGCATTAGTGGGAC
CTTTTGTTGGCTTGTTCCTAGTGTGATAATTATCTACACTGTGAGCGGTC
GGCGATTTTAATGGGTCTTGCTTCCAACCTGTTCCTACTTCAGGACGCTT
TGACAATT
>Colony_TR101_Termitomyces_A
TCGGTTTGAGGACTGCTGCGCTGGTGCTTTAATATCAGTACAGGCCAGCT
TTCCTTACATTTCCTGTCTACGTTTCCTATATATACCCCATAATGAATGT
ATTAGAATGTTTGTTATTGGCCTTCAGTGCCTTTAATCAAAAATACAACT
TTCAGCAACGGATCTCTTGGCTCTCGCATCGATGAAGAACGCAGCGAAAT
GCGATAAGTAATGTGAATTGCAGAATTCAGTGAATCATCGAATCTTTGAA
CGCACCTTGCGCTCCTTGGTATTCCGAGGAGCATGCCTGTTTGAGTGTCA
TTAAATTCTCAACCTATCTAGCTTTTGCGAAGGTAGGCTTGGATGTGGGG
GTTTGCGGGCTTTTACAAAAGTCGGCTCTCCTTAAATGCATTAGTGGGAC
CTTTTGTTGGCTTGTTCCTAGTGTGATAATTATCTACACTGTGAGCGGTC
GGCGATTTTAATGGGTCTTGCTTCCAACCTGTTCCTACTTCAGGACGCTT
GACAATT
>Colony_TR182_Termitomyces_A
TCGGTTTGAGGACTGCTGCGCTGGTGCTTTAATATCAGTACAGGCCAGCT
TTCCTTACATTTCCTGTCTACGTTTCCCTATATATACCCCATAATGAATG
TATTAGAATGTTTGTTATTGGCCTTCAGTGCCTTTAATCAAAAATACAAC
TTTCAGCAACGGATCTCTTGGCTCTCGCATCGATGAAGAACGCAGCGAAA
TGCGATAAGTAATGTGAATTGCAGAATTCAGTGAATCATCGAATCTTTGA
ACGCACCTTGCGCTCCTTGGTATTCCGAGGAGCATGCCTGTTTGAGTGTC
ATTCAATTCTCAAGGTATCTAGCTTTTGCGAAGGTAGGCTTGGATGTGGG
GGTTTGCGGGCTTTTACAAAAGTCGGCTCTCCTTAAATGCATTAGTGGGA
CCTTTTGTTGGCTTGTTCCTAGTGTGATAATTATCTACACTGTGAGCGGT
CGGCGATTTTAATGGGTCTTGCTTCCAACCTGTTCCTACTTCAGGACGCT
TGACAATT
>Colony_TR183_Termitomyces_C
TCGGTTTGAGGACTTGCTGCGCTGTAAAAAGTCAGCTTTTCCTTGCATTT
CCGGTCTATGTATTCTTATATACCCCGTAATCAAATGTAACAGAATGCTT
GTTATTGGCCTTTAGTGCCTTTAATCAGAAATACAACTTTCAGCAACGGA
TCTCTTGGCTCTCGCATCGATGAAGAACGCAGCGAAATGCGATAAGTAAT
GTGAATTGCAGAATTCAGTGAATCATCGAATCTTTGAACGCACCTTGCGC
TCCTTGGTATTCCGAGGAGCATGCCTGTTTGAGTGTCATTAAATTCTCAA
CCTACCCAGTTTTTATTGGGATAGTCTTGGACGTGGGGGCTGCGGGCTTC
ACAGAAGTCGGCTCTCCTTAAATGTATTAGTGGGACCTTTTGTTGACTTG
TTCCTAGTGTGATAATTATCTACACTGCGGGCATTCAGCGATTTATATAA
TGGGTTTCGCTTCTAACTCAATCCTGGCCTAACCCCCAGGACATTGACAA
TT
>Colony_TS201_Termitomyces_A
TCGGTTTGAGGACTGCTGCGCTGGTGCTTTAATCAGTACAGGCCAGCTTT
CCTTACATTTCCTGTCTACGTTTCTTATATATACCCCATAATGAATGTAT
TAGAATGTTTGTTATTGGCCTTCAGTGCCTTTAATCAAAAATACAACTTT
CAGCAACGGATCTCTTGGCTCTCGCATCGATGAAGAACGCAGCGAAATGC
GATAAGTAATGTGAATTGCAGAATTCAGTGAATCATCGAATCTTTGAACG
CACCTTGCGCTCCTTGGTATTCCGAGGAGCATGCCTGTTTGAGTGTCATT
AAATTCTCAACCTATCTAGCTTTTGCGAAGGTRGGCTTGGATGTGGGGGT
TTGCGGGCTTTCACAAAAGTCGGCTCTCCTTAAATGCATTAGTGGGACCT
TTTGTTGGCTTGTTCCTAGTGTGATAATTATCTACACTGTGAGCGGTCGG
CGATTTTTAATGGGTCTTGCTTCCAACCTGTTCCTACTTCAGGACGCTTT
GACAATT
>Colony_TS202_Termitomyces_C
TCGGTTTGAGGACTTGCTGCGCTGTAAAAAGTCAGCTTTTCCTTGCATTT
CCGGTCTATGTATTCTTATATACCCCGTAATCAAATGTAACAGAATGCTT
GTTATTGGCCTTTAGTGCCTTTAATCAGAAATACAACTTTCAGCAACGGA
TCTCTTGGCTCTCGCATCGATGAAGAACGCAGCGAAATGCGATAAGTAAT
GTGAATTGCAGAATTCAGTGAATCATCGAATCTTTGAACGCACCTTGCGC
TCCTTGGTATTCCGAGGAGCATGCCTGTTTGAGTGTCATTAAATTCTCAA
CCTACCCAGTTTTTATTGGGATAGTCTTGGACGTGGGRGCTGCGGGCTTC
ACAGAAGTCGGCTCTCCTTAAATGTATTAGTGGGACCTTTTGTTGACTTG
TTCCTAGTGTGATAATTATCTACACTGCGGGCATTCAGCGATTTATATAA
TGGGTTTCGCTTCTAACTCAATCCTGGCCTAACCCCCAGGACATTTGACA
ATT
>Colony_TS207_Termitomyces_C
TCGGTTTGAGGACTTGCTGCGCYGTAAAAAGTCAGCTTTTCCTTGCATTT
CCGGTCTATGTATTCTTATATACCCCGTAATCAAATGTAACAGAATGCTT
GTTATTGGCCTTTAGTGCCTTTAATCAGAAATACAACTTTCAGCAACGGA
TCTCTTGGCTCTCGCATCGATGAAGAACGCAGCGAAATGCGATAAGTAAT
GTGAATTGCAGAATTCAGTGAATCATCGAATCTTTGAACGCACCTTGCGC
TCCTTGGTATTCCGAGGAGCATGCCTGTTTGAGTGTCATTAAATTCTCAA
CCTACCCAGTTTTTATTGGGATAGTCTTGGACGTGGGGGCTGCGGGCTTC
ACAGAAGTCGGCTCTCCTTAAATGTATTAGTGGGACCTTTTGTTGACTTG
TTCCTAGTGTGATAATTATCTACACTGCGGGCATTCAGCGATTTATATAA
TGGGTTTCGCTTCTAACTCAATCCTGGCCTAACCCCCAGGACATTGACAA
TT
>Colony_TS208_Termitomyces_A
TCGGTTTGAGGACTGCTGCGCTGGTGCTTTAATATCAGTACAGGCCAGCT
TTCCTTACATTTCCTGTCTACGTTTCCTATATATACCCCATAATGAATGT
ATTAGAATGTTTGTTATTGGCCTTCAGTGCCTTTAATCAAAAATACAACT
TTCAGCAACGGATCTCTTGGCTCTCGCATCGATGAAGAACGCAGCGAAAT
GCGATAAGTAATGTGAATTGCAGAATTCAGTGAATCATCGAATCTTTGAA
CGCACCTTGCGCTCCTTGGTATTCCGAGGAGCATGCCTGTTTGAGTGTCA
TTAAATTCTCAACCTATCTAGCTTTTGCGAAGGTAGGCTTGGATGTGGGG
GTTTGCGGGCTTTTACAAAAGTCGGCTCTCCTTAAATGCATTAGTGGGAC
CTTTTGTTGGCTTGTTCCTAGTGTGATAATTATCTACACTGTGAGCGGTC
GGCGATTTTAATGGGTCTTGCTTCCAACCTGTTCCTACTTCAGGACGCTT
GACAATT
>Colony_TT01_Termitomyces_C
TCGGTTTGAGGACTTGCTGCGCTGTAAAAAGTCAGCTTTTCCTTGCATTT
CCGGTCTATGTATTCTTATATACCCCGTAATCAAATGTAACAGAATGCTT
GTTATTGGCCTTTAGTGCCTTTAATCAGAAATACAACTTTCAGCAACGGA
TCTCTTGGCTCTCGCATCGATGAAGAACGCAGCGAAATGCGATAAGTAAT
GTGAATTGCAGAATTCAGTGAATCATCGAATCTTTGAACGCACCTTGCGC
TCCTTGGTATTCCGAGGAGCATGCCTGTTTGAGTGTCATTAAATTCTCAA
CCTACCCAGTTTTTATTGGGATAGTCTTGGACGTGGGGGCTGCGGGCTTC
ACAGAAGTCGGCTCTCCTTAAATGTATTAGTGGGACCTTTTGTTGACTTG
TTCCTAGTGTGATAATTATCTACACTGCGGGCATTCAGCGATTTATATAA
TGGGTTTCGCTTCTAACTCAATCCTGGCCTAACCCCCAGGACATTGACAA
TT
>Colony_TU01_Termitomyces_C
TCGGTTTGAGGACTTGCTGCGCTGTAAAAAGTCAGCTTTTCCTTGCATTT
CCGGTCTATGTATTCTTATATACCCCGTAATCAAATGTAACAGAATGCTT
GTTATTGGCCTTTAGTGCCTTTAATCAGAAATACAACTTTCAGCAACGGA
TCTCTTGGCTCTCGCATCGATGAAGAACGCAGCGAAATGCGATAAGTAAT
GTGAATTGCAGAATTCAGTGAATCATCGAATCTTTGAACGCACCTTGCGC
TCCTTGGTATTCCGAGGAGCATGCCTGTTTGAGTGTCATTAAATTCTCAA
CCTACCCAGTTTTTATTGGGATAGTCTTGGACGTGGGGGCTGCGGGCTTC
ACAGAAGTCGGCTCTCCTTAAATGTATTAGTGGGACCTTTTGTTGACTTG
TTCCTAGTGTGATAATTATCTACACTGCGGGCATTCAGCGATTTATATAA
TGGGTTTCGCTTCTAACTCAATCCTGGCCTAACCCCCAGGACATTGACAA
TT
